# Supplementary material for: Pre-Acclimation to Elevated Temperature Stabilizes the Activity of Photosystem I in Wheat Plants Exposed to an Episode of Severe Heat Stress
Source: Plants (Basel). 2022 Feb 24;11(5):616. doi: 10.3390/plants11050616 (PMC8912596; doi:10.3390/plants11050616)
Supplement: Supplementary file 1 [file plants-11-00616-s001.zip]

Archive with 1 entries (1 files):
- plants-1593166-supplementary.pdf
